# Supplementary material for: Knowledge, Attitude, and Practices of Paediatricians in the West Bank, Palestine, Regarding COVID-19 Vaccination Among Children Younger than 12 Years: A Cross-Sectional Study, October to November 2023
Source: Vaccines (Basel). 2025 Dec 11;13(12):1236. doi: 10.3390/vaccines13121236 (PMC12737588; doi:10.3390/vaccines13121236)
Supplement: Supplementary file 1 [file vaccines-13-01236-s001.zip]

Archive with 1 entries (1 files):
- vaccines-3964826-supplementary.pdf
